# Supplementary material for: Impact of water deficiency on leaf cuticle lipids and gene expression networks in cotton (Gossypium hirsutum L.)
Source: BMC Plant Biol. 2022 Aug 17;22:404. doi: 10.1186/s12870-022-03788-2 (PMC9382817; doi:10.1186/s12870-022-03788-2)
Supplement: Supplementary file 3 — Additional file 3: Table S3. Transcriptome sequencing data quality and genome mapping. [file 12870_2022_3788_MOESM3_ESM.xlsx]

## Sheet: Table S2
	Table S3 Transcriptome sequencing data quality and genome mapping
	Sample name	Raw reads	Clean reads	Q30 (%)	GC content (%)	Total mapped	(%) of Total mapped	(%) of Multiple mapped	(%) of Uniquely mapped
seedling stage	WW-1 of XL22	45781492	45004088	94.38	44.22	44103584	98	4.54	93.46
	WW-2 of XL22	46182400	45410458	94.62	44.43	44538374	98.08	4.44	93.64
	WW-3 of XL22	47391040	46696962	94.73	44.37	45883734	98.26	4.58	93.68
	WD-1 of XL22	46899914	46107338	94.69	44.23	45227569	98.09	4.63	93.46
	WD-2 of XL22	44725952	44127646	94.72	44.29	43304338	98.13	4.53	93.61
	WD-3 of XL22	45840276	45094282	94.66	44.3	44287731	98.21	4.5	93.71
	WW-1 of XL17	46393916	45670540	94.82	44.21	44875314	98.26	4.6	93.66
	WW-2 of XL17	47517862	46776220	94.67	44.62	45942299	98.22	4.92	93.29
	WW-3 of XL17	45508956	44733414	94.57	44.57	43834320	97.99	4.61	93.38
	WD-1 of XL17	45843890	45058372	94.57	44.38	44139504	97.96	4.45	93.51
	WD-2 of XL17	42581126	41783932	94.65	44.3	40938344	97.98	4.56	93.41
	WD-3 of XL17	46860822	46075768	94.54	44.16	45124456	97.94	4.5	93.43
bud stage	WW-1 of XL22	50833738	49345292	94.41	43.56	48305185	97.89	4.48	93.41
	WW-2 of XL22	45996392	44370904	94.76	44.12	43220830	97.41	5.33	92.08
	WW-3 of XL22	41137056	39920168	93.46	44	38712271	96.97	4.84	92.13
	WD-1 of XL22	44583606	43357360	94.37	43.78	42256305	97.46	4.87	92.59
	WD-2 of XL22	52703426	51351328	94.33	44	50057060	97.48	4.84	92.64
	WD-3 of XL22	46969580	45758702	94.66	44.02	44551367	97.36	4.93	92.43
	WW-1 of XL17	47685508	46597364	94.56	44.04	45533248	97.72	4.82	92.9
	WW-2 of XL17	45443508	44370148	92.91	44.25	43505971	98.05	5.43	92.62
	WW-3 of XL17	45263202	44322744	94.61	43.97	43337404	97.78	4.88	92.9
	WD-1 of XL17	45558110	44524440	94.56	44.47	43555478	97.82	5.08	92.74
	WD-2 of XL17	47990804	46806822	94.74	44.74	45847526	97.95	5.34	92.61
	WD-3 of XL17	50847526	49330622	94.59	43.66	48188383	97.68	5.09	92.6
	Total	1116540102	1092594914	94.48	44.2	1069270595	97.86	4.78	93.08
