# Supplementary material for: Impact of water deficiency on leaf cuticle lipids and gene expression networks in cotton (Gossypium hirsutum L.)
Source: BMC Plant Biol. 2022 Aug 17;22:404. doi: 10.1186/s12870-022-03788-2 (PMC9382817; doi:10.1186/s12870-022-03788-2)
Supplement: Supplementary file 4 — Additional file 4: Table S4. Analysis of GO enrichment for 15,303 common DEGs. [file 12870_2022_3788_MOESM4_ESM.xlsx]

## Sheet: Table S3
Table S4 Analysis of GO enrichment for 15,303 common DEGs
GO_accession	Description	Term_type	DEG_item	Corrected_pValue
GO:0003777	microtubule motor activity	MF	85	4.83165e-15
GO:0008017	microtubule binding	MF	90	3.34974e-14
GO:0015631	tubulin binding	MF	91	6.77524e-14
GO:0006928	movement of cell or subcellular component	BP	85	3.20362e-12
GO:0007018	microtubule-based movement	BP	85	3.20362e-12
GO:0008092	cytoskeletal protein binding	MF	114	2.20316e-10
GO:0003774	motor activity	MF	89	1.80035e-09
GO:0007017	microtubule-based process	BP	95	1.84935e-08
GO:0044262	cellular carbohydrate metabolic process	BP	117	8.54491e-08
GO:0043207	response to external biotic stimulus	BP	17	2.19145e-07
GO:0051707	response to other organism	BP	17	2.19145e-07
GO:0098542	defense response to other organism	BP	17	2.19145e-07
GO:0030246	carbohydrate binding	MF	132	4.73693e-07
GO:0046982	protein heterodimerization activity	MF	76	1.44709e-06
GO:0046527	glucosyltransferase activity	MF	76	2.17059e-06
GO:0005576	extracellular region	CC	46	3.89776e-06
GO:0008061	chitin binding	MF	14	4.61669e-06
GO:0005516	calmodulin binding	MF	28	5.76208e-06
GO:0051704	multi-organism process	BP	56	7.46462e-06
GO:0001871	pattern binding	MF	60	4.56419e-05
GO:0030247	polysaccharide binding	MF	60	4.56419e-05
GO:0034637	cellular carbohydrate biosynthetic process	BP	72	6.83096e-05
GO:0080134	regulation of response to stress	BP	11	7.90218e-05
GO:0002376	immune system process	BP	10	8.88232e-05
GO:0002682	regulation of immune system process	BP	10	8.88232e-05
GO:0002831	regulation of response to biotic stimulus	BP	10	8.88232e-05
GO:0006955	immune response	BP	10	8.88232e-05
GO:0009627	systemic acquired resistance	BP	10	8.88232e-05
GO:0009814	defense response, incompatible interaction	BP	10	8.88232e-05
GO:0010112	regulation of systemic acquired resistance	BP	10	8.88232e-05
GO:0031347	regulation of defense response	BP	10	8.88232e-05
GO:0032101	regulation of response to external stimulus	BP	10	8.88232e-05
GO:0043900	regulation of multi-organism process	BP	10	8.88232e-05
GO:0045087	innate immune response	BP	10	8.88232e-05
GO:0045088	regulation of innate immune response	BP	10	8.88232e-05
GO:0050776	regulation of immune response	BP	10	8.88232e-05
GO:0016725	oxidoreductase activity, acting on CH or CH2 groups	MF	9	0.000114315
GO:0006073	cellular glucan metabolic process	BP	73	0.000130987
GO:0044042	glucan metabolic process	BP	73	0.000130987
GO:0044264	cellular polysaccharide metabolic process	BP	73	0.000130987
GO:0016701	oxidoreductase activity, acting on single donors with incorporation of molecular oxygen	MF	44	0.000248346
GO:0048046	apoplast	CC	27	0.000387844
GO:0016762	xyloglucan:xyloglucosyl transferase activity	MF	27	0.000392415
GO:0035251	UDP-glucosyltransferase activity	MF	49	0.000513875
GO:0015116	sulfate transmembrane transporter activity	MF	17	0.000541699
GO:1901682	sulfur compound transmembrane transporter activity	MF	17	0.000541699
GO:0005984	disaccharide metabolic process	BP	35	0.000603175
GO:0030151	molybdenum ion binding	MF	9	0.000679389
GO:0005976	polysaccharide metabolic process	BP	80	0.000704625
GO:0019843	rRNA binding	MF	16	0.000823096
GO:0044815	DNA packaging complex	CC	19	0.00103292
GO:0005991	trehalose metabolic process	BP	25	0.00109493
GO:0005102	signaling receptor binding	MF	12	0.00119218
GO:0008083	growth factor activity	MF	12	0.00119218
GO:0030545	receptor regulator activity	MF	12	0.00119218
GO:0048018	receptor ligand activity	MF	12	0.00119218
GO:0004888	transmembrane signaling receptor activity	MF	16	0.00121548
GO:0038023	signaling receptor activity	MF	16	0.00121548
GO:0060089	molecular transducer activity	MF	16	0.00121548
GO:0046351	disaccharide biosynthetic process	BP	24	0.00150342
GO:0009605	response to external stimulus	BP	19	0.00150936
GO:0016703	oxidoreductase activity, acting on single donors with incorporation of molecular oxygen, incorporation of one atom of oxygen (internal monooxygenases or internal mixed function oxidases)	MF	10	0.00165722
GO:0005088	Ras guanyl-nucleotide exchange factor activity	MF	15	0.00184277
GO:0005089	Rho guanyl-nucleotide exchange factor activity	MF	15	0.00184277
GO:0017048	Rho GTPase binding	MF	15	0.00184277
GO:0006081	cellular aldehyde metabolic process	BP	17	0.00205068
GO:0008272	sulfate transport	BP	17	0.00205068
GO:0072348	sulfur compound transport	BP	17	0.00205068
GO:0005992	trehalose biosynthetic process	BP	23	0.00206328
GO:0042737	drug catabolic process	BP	19	0.00214071
GO:0016051	carbohydrate biosynthetic process	BP	74	0.00243076
GO:0015934	large ribosomal subunit	CC	7	0.00310087
GO:0044391	ribosomal subunit	CC	7	0.00310087
GO:0008283	cell proliferation	BP	12	0.00330895
GO:0004478	methionine adenosyltransferase activity	MF	8	0.00390803
GO:0008037	cell recognition	BP	39	0.00398956
GO:0009856	pollination	BP	39	0.00398956
GO:0009875	pollen-pistil interaction	BP	39	0.00398956
GO:0044706	multi-multicellular organism process	BP	39	0.00398956
GO:0048544	recognition of pollen	BP	39	0.00398956
GO:0004970	ionotropic glutamate receptor activity	MF	14	0.00399783
GO:0005230	extracellular ligand-gated ion channel activity	MF	14	0.00399783
GO:0008066	glutamate receptor activity	MF	14	0.00399783
GO:0015276	ligand-gated ion channel activity	MF	14	0.00399783
GO:0022824	transmitter-gated ion channel activity	MF	14	0.00399783
GO:0022834	ligand-gated channel activity	MF	14	0.00399783
GO:0022835	transmitter-gated channel activity	MF	14	0.00399783
GO:0030594	neurotransmitter receptor activity	MF	14	0.00399783
GO:0016759	cellulose synthase activity	MF	29	0.00414577
GO:0016760	cellulose synthase (UDP-forming) activity	MF	29	0.00414577
GO:0006260	DNA replication	BP	40	0.00443852
GO:0044282	small molecule catabolic process	BP	23	0.00470285
GO:0000003	reproduction	BP	41	0.00490483
GO:0022414	reproductive process	BP	41	0.00490483
GO:0004568	chitinase activity	MF	15	0.00512732
GO:0044272	sulfur compound biosynthetic process	BP	19	0.00548656
GO:0016054	organic acid catabolic process	BP	15	0.00579365
GO:0046395	carboxylic acid catabolic process	BP	15	0.00579365
GO:0042816	vitamin B6 metabolic process	BP	7	0.00603314
GO:0042819	vitamin B6 biosynthetic process	BP	7	0.00603314
GO:0042822	pyridoxal phosphate metabolic process	BP	7	0.00603314
GO:0042823	pyridoxal phosphate biosynthetic process	BP	7	0.00603314
GO:0046184	aldehyde biosynthetic process	BP	7	0.00603314
GO:1901617	organic hydroxy compound biosynthetic process	BP	10	0.00668789
GO:0008509	anion transmembrane transporter activity	MF	41	0.00670069
GO:0072527	pyrimidine-containing compound metabolic process	BP	20	0.00697883
GO:0016891	endoribonuclease activity, producing 5'-phosphomonoesters	MF	89	0.00704775
GO:0016893	endonuclease activity, active with either ribo- or deoxyribonucleic acids and producing 5'-phosphomonoesters	MF	89	0.00704775
GO:0006556	S-adenosylmethionine biosynthetic process	BP	8	0.00808741
GO:0046500	S-adenosylmethionine metabolic process	BP	8	0.00808741
GO:0006220	pyrimidine nucleotide metabolic process	BP	14	0.00812892
GO:0000786	nucleosome	CC	16	0.00829856
GO:0000271	polysaccharide biosynthetic process	BP	46	0.00861683
GO:0009250	glucan biosynthetic process	BP	46	0.00861683
GO:0033692	cellular polysaccharide biosynthetic process	BP	46	0.00861683
GO:0051273	beta-glucan metabolic process	BP	46	0.00861683
GO:0051274	beta-glucan biosynthetic process	BP	46	0.00861683
GO:0004523	RNA-DNA hybrid ribonuclease activity	MF	82	0.00900738
GO:0005544	calcium-dependent phospholipid binding	MF	11	0.00984672
GO:0009311	oligosaccharide metabolic process	BP	36	0.00992099
GO:0016645	oxidoreductase activity, acting on the CH-NH group of donors	MF	16	0.0107154
GO:0032993	protein-DNA complex	CC	16	0.0107785
GO:0006631	fatty acid metabolic process	BP	57	0.0108342
GO:0032501	multicellular organismal process	BP	57	0.0108342
GO:0005375	copper ion transmembrane transporter activity	MF	8	0.0110661
GO:0009147	pyrimidine nucleoside triphosphate metabolic process	BP	7	0.0114871
GO:0003333	amino acid transmembrane transport	BP	19	0.0122415
GO:0006865	amino acid transport	BP	19	0.0122415
GO:0030243	cellulose metabolic process	BP	36	0.0136641
GO:0030244	cellulose biosynthetic process	BP	36	0.0136641
GO:0004521	endoribonuclease activity	MF	94	0.0137472
GO:0006022	aminoglycan metabolic process	BP	16	0.0142204
GO:0006026	aminoglycan catabolic process	BP	15	0.0148242
GO:0006030	chitin metabolic process	BP	15	0.0148242
GO:0006032	chitin catabolic process	BP	15	0.0148242
GO:0006040	amino sugar metabolic process	BP	15	0.0148242
GO:0016998	cell wall macromolecule catabolic process	BP	15	0.0148242
GO:0044036	cell wall macromolecule metabolic process	BP	15	0.0148242
GO:0046348	amino sugar catabolic process	BP	15	0.0148242
GO:1901071	glucosamine-containing compound metabolic process	BP	15	0.0148242
GO:1901072	glucosamine-containing compound catabolic process	BP	15	0.0148242
GO:0004866	endopeptidase inhibitor activity	MF	15	0.0155132
GO:0030414	peptidase inhibitor activity	MF	15	0.0155132
GO:0061134	peptidase regulator activity	MF	15	0.0155132
GO:0061135	endopeptidase regulator activity	MF	15	0.0155132
GO:0006633	fatty acid biosynthetic process	BP	43	0.0164143
GO:1901136	carbohydrate derivative catabolic process	BP	21	0.0171119
GO:0070008	serine-type exopeptidase activity	MF	31	0.0171959
GO:0003997	acyl-CoA oxidase activity	MF	7	0.0173686
GO:0004540	ribonuclease activity	MF	96	0.0192364
GO:0005216	ion channel activity	MF	34	0.0205769
GO:0015267	channel activity	MF	34	0.0205769
GO:0022803	passive transmembrane transporter activity	MF	34	0.0205769
GO:0022838	substrate-specific channel activity	MF	34	0.0205769
GO:0006020	inositol metabolic process	BP	8	0.021714
GO:0035434	copper ion transmembrane transport	BP	8	0.021714
GO:0016717	oxidoreductase activity, acting on paired donors, with oxidation of a pair of donors resulting in the reduction of molecular oxygen to two molecules of water	MF	14	0.0223812
GO:0072528	pyrimidine-containing compound biosynthetic process	BP	16	0.0237322
GO:0005342	organic acid transmembrane transporter activity	MF	15	0.0246942
GO:0015171	amino acid transmembrane transporter activity	MF	15	0.0246942
GO:0046943	carboxylic acid transmembrane transporter activity	MF	15	0.0246942
GO:0015103	inorganic anion transmembrane transporter activity	MF	25	0.0273512
GO:0050113	inositol oxygenase activity	MF	6	0.0274802
GO:0009055	electron transfer activity	MF	85	0.028198
GO:0009074	aromatic amino acid family catabolic process	BP	6	0.0287031
GO:0004185	serine-type carboxypeptidase activity	MF	28	0.0287781
GO:0006221	pyrimidine nucleotide biosynthetic process	BP	12	0.0295892
GO:0006635	fatty acid beta-oxidation	BP	7	0.0314551
GO:0009062	fatty acid catabolic process	BP	7	0.0314551
GO:0019395	fatty acid oxidation	BP	7	0.0314551
GO:0034440	lipid oxidation	BP	7	0.0314551
GO:0044242	cellular lipid catabolic process	BP	7	0.0314551
GO:0072329	monocarboxylic acid catabolic process	BP	7	0.0314551
GO:0019900	kinase binding	MF	9	0.0315906
GO:0019901	protein kinase binding	MF	9	0.0315906
GO:1901605	alpha-amino acid metabolic process	BP	44	0.032053
GO:0009312	oligosaccharide biosynthetic process	BP	25	0.0321835
GO:0004518	nuclease activity	MF	118	0.0323718
GO:0009069	serine family amino acid metabolic process	BP	8	0.032522
GO:1901606	alpha-amino acid catabolic process	BP	8	0.032522
GO:0000785	chromatin	CC	16	0.0329033
GO:0051213	dioxygenase activity	MF	30	0.0334286
GO:0004519	endonuclease activity	MF	96	0.0350223
GO:0019139	cytokinin dehydrogenase activity	MF	10	0.037252
GO:0016702	oxidoreductase activity, acting on single donors with incorporation of molecular oxygen, incorporation of two atoms of oxygen	MF	28	0.0375615
GO:0030170	pyridoxal phosphate binding	MF	48	0.0377217
GO:0070279	vitamin B6 binding	MF	48	0.0377217
GO:0016872	intramolecular lyase activity	MF	7	0.0387041
GO:0019203	carbohydrate phosphatase activity	MF	7	0.0387041
GO:0050308	sugar-phosphatase activity	MF	7	0.0387041
GO:0016778	diphosphotransferase activity	MF	6	0.0419161
GO:0003995	acyl-CoA dehydrogenase activity	MF	9	0.0422419
GO:0019205	nucleobase-containing compound kinase activity	MF	9	0.0422419
GO:0004550	nucleoside diphosphate kinase activity	MF	5	0.0439471
GO:0019310	inositol catabolic process	BP	6	0.0459191
GO:0044275	cellular carbohydrate catabolic process	BP	6	0.0459191
GO:0046164	alcohol catabolic process	BP	6	0.0459191
GO:0046174	polyol catabolic process	BP	6	0.0459191
GO:1901616	organic hydroxy compound catabolic process	BP	6	0.0459191
GO:0001101	response to acid chemical	BP	8	0.0464757
GO:1901700	response to oxygen-containing compound	BP	8	0.0464757
GO:0004842	ubiquitin-protein transferase activity	MF	52	0.0466502
GO:0019787	ubiquitin-like protein transferase activity	MF	52	0.0466502
GO:0006555	methionine metabolic process	BP	7	0.046983
GO:0016634	oxidoreductase activity, acting on the CH-CH group of donors, oxygen as acceptor	MF	8	0.0478009
