# Supplementary material for: Impact of water deficiency on leaf cuticle lipids and gene expression networks in cotton (Gossypium hirsutum L.)
Source: BMC Plant Biol. 2022 Aug 17;22:404. doi: 10.1186/s12870-022-03788-2 (PMC9382817; doi:10.1186/s12870-022-03788-2)
Supplement: Supplementary file 5 — Additional file 5: Table S5. Analysis of GO enrichment from the seedling stage and bud stage of XL22. [file 12870_2022_3788_MOESM5_ESM.xlsx]

## Sheet: Table S4
Table S5 Analysis of GO enrichment from the seedling stage and bud stage of XL22
GO_accession	Description	Term_type	Seedling stage		Bud stage
			DEG_item	Corrected_pValue	DEG_item	Corrected_pValue
GO:0051704	multi-organism process	biological_process	38	1.47208e-06	20	0.0413982
GO:0006260	DNA replication	biological_process	27	0.000735258	30	2.61452e-07
GO:0000003	reproduction	biological_process	26	0.00276686	18	0.0348448
GO:0022414	reproductive process	biological_process	26	0.00276686	18	0.0348448
GO:0008037	cell recognition	biological_process	24	0.00441698	17	0.0352223
GO:0009856	pollination	biological_process	24	0.00441698	17	0.0352223
GO:0009875	pollen-pistil interaction	biological_process	24	0.00441698	17	0.0352223
GO:0044706	multi-multicellular organism process	biological_process	24	0.00441698	17	0.0352223
GO:0048544	recognition of pollen	biological_process	24	0.00441698	17	0.0352223
GO:0042737	drug catabolic process	biological_process	11	0.0141956	10	0.00612969
GO:0006073	cellular glucan metabolic process	biological_process	37	0.018434	29	0.0268429
GO:0044042	glucan metabolic process	biological_process	37	0.018434	29	0.0268429
GO:0044264	cellular polysaccharide metabolic process	biological_process	37	0.018434	29	0.0268429
GO:0030246	carbohydrate binding	molecular_function	88	7.00423e-09	54	0.00185563
GO:0001871	pattern binding	molecular_function	41	3.20892e-06	32	3.81097e-05
GO:0030247	polysaccharide binding	molecular_function	41	3.20892e-06	32	3.81097e-05
GO:0005516	calmodulin binding	molecular_function	19	1.29396e-05	11	0.010742
GO:0005088	Ras guanyl-nucleotide exchange factor activity	molecular_function	11	0.000857217	8	0.0063519
GO:0005089	Rho guanyl-nucleotide exchange factor activity	molecular_function	11	0.000857217	8	0.0063519
GO:0017048	Rho GTPase binding	molecular_function	11	0.000857217	8	0.0063519
GO:0008061	chitin binding	molecular_function	8	0.00113418	9	1.99183e-05
