# Supplementary material for: Impact of water deficiency on leaf cuticle lipids and gene expression networks in cotton (Gossypium hirsutum L.)
Source: BMC Plant Biol. 2022 Aug 17;22:404. doi: 10.1186/s12870-022-03788-2 (PMC9382817; doi:10.1186/s12870-022-03788-2)
Supplement: Supplementary file 6 — Additional file 6: Table S6. Analysis of KEGG enrichment of the DEGs. [file 12870_2022_3788_MOESM6_ESM.xls]

## Sheet: Table S5
Table S6 Analysis of KEGG enrichment of the DEGs
#Term	ID	Input number	Corrected P-Value
Analysis of KEGG enrichment for 15,303 common DEGs
alpha-Linolenic acid metabolism	ath00592	70	1.1e-09
MAPK signaling pathway - plant	ath04016	151	2.29e-08
Starch and sucrose metabolism	ath00500	139	5.82e-07
Fatty acid degradation	ath00071	56	3.12e-05
Galactose metabolism	ath00052	69	4.85e-05
Arginine and proline metabolism	ath00330	55	6.42e-05
Cysteine and methionine metabolism	ath00270	96	8.07e-05
Alanine, aspartate and glutamate metabolism	ath00250	48	0.000437366
DNA replication	ath03030	40	0.00099473
Flavone and flavonol biosynthesis	ath00944	18	0.00119164
Tyrosine metabolism	ath00350	39	0.00137502
Linoleic acid metabolism	ath00591	18	0.0016343
Phenylalanine metabolism	ath00360	33	0.0019453
Carotenoid biosynthesis	ath00906	36	0.0021418
Photosynthesis - antenna proteins	ath00196	22	0.00220953
Phenylpropanoid biosynthesis	ath00940	125	0.00336489
Other glycan degradation	ath00511	17	0.00578961
Sesquiterpenoid and triterpenoid biosynthesis	ath00909	25	0.0078072
Ascorbate and aldarate metabolism	ath00053	43	0.0083153
Cyanoamino acid metabolism	ath00460	43	0.0083153
Cutin, suberine and wax biosynthesis	ath00073	28	0.00838532
Nitrogen metabolism	ath00910	31	0.010131
Valine, leucine and isoleucine degradation	ath00280	37	0.0114337
Porphyrin and chlorophyll metabolism	ath00860	36	0.0115299
Steroid biosynthesis	ath00100	31	0.0117593
Glutathione metabolism	ath00480	69	0.0132734
Limonene and pinene degradation	ath00903	10	0.0150528
Biosynthesis of unsaturated fatty acids	ath01040	24	0.0180929
Flavonoid biosynthesis	ath00941	32	0.0202877
beta-Alanine metabolism	ath00410	39	0.0204654
Fatty acid metabolism	ath01212	64	0.0213807
Histidine metabolism	ath00340	16	0.0317516
Amino sugar and nucleotide sugar metabolism	ath00520	100	0.0323185
Peroxisome	ath04146	68	0.0409139
Analysis of KEGG enrichment at the seedling stage of XL22
alpha-Linolenic acid metabolism	ath00592	47	1.99e-12
MAPK signaling pathway - plant	ath04016	87	1.33e-10
Linoleic acid metabolism	ath00591	17	7.28e-08
Porphyrin and chlorophyll metabolism	ath00860	27	7.09e-06
DNA replication	ath03030	26	2.11e-05
Photosynthesis - antenna proteins	ath00196	16	2.75e-05
Galactose metabolism	ath00052	36	0.000118538
Steroid biosynthesis	ath00100	19	0.00152406
Alanine, aspartate and glutamate metabolism	ath00250	25	0.00154735
Cutin, suberine and wax biosynthesis	ath00073	17	0.00157173
Biosynthesis of unsaturated fatty acids	ath01040	15	0.00265811
Starch and sucrose metabolism	ath00500	59	0.00319749
Terpenoid backbone biosynthesis	ath00900	25	0.00444159
Phenylpropanoid biosynthesis	ath00940	60	0.00563198
Butanoate metabolism	ath00650	13	0.0107312
Fatty acid metabolism	ath01212	33	0.0111577
Cyanoamino acid metabolism	ath00460	22	0.0121687
Carotenoid biosynthesis	ath00906	17	0.0145384
Other glycan degradation	ath00511	9	0.0152215
Sesquiterpenoid and triterpenoid biosynthesis	ath00909	13	0.0182535
Cysteine and methionine metabolism	ath00270	40	0.0212405
Tryptophan metabolism	ath00380	27	0.0254997
Glutathione metabolism	ath00480	33	0.0258694
Fatty acid degradation	ath00071	22	0.0329292
Arginine and proline metabolism	ath00330	22	0.0329292
Tyrosine metabolism	ath00350	17	0.03659
AGE-RAGE signaling pathway in diabetic complications	ath04933	9	0.0406059
Pyrimidine metabolism	ath00240	21	0.0422651
Analysis of KEGG enrichment at the seedling stage of XL17
Starch and sucrose metabolism	ath00500	70	0.000186416
Photosynthesis - antenna proteins	ath00196	15	0.000335747
Galactose metabolism	ath00052	36	0.000820168
Cyanoamino acid metabolism	ath00460	26	0.00268
Nitrogen metabolism	ath00910	19	0.00425865
Carbon fixation in photosynthetic organisms	ath00710	34	0.00711432
Porphyrin and chlorophyll metabolism	ath00860	20	0.0155193
Propanoate metabolism	ath00640	20	0.0182946
Valine, leucine and isoleucine degradation	ath00280	20	0.023163
Linoleic acid metabolism	ath00591	9	0.0241186
alpha-Linolenic acid metabolism	ath00592	25	0.0335383
Biosynthesis of unsaturated fatty acids	ath01040	13	0.0345438
Fatty acid metabolism	ath01212	33	0.0409513
Analysis of KEGG enrichment at the bud stage of XL22
DNA replication	ath03030	32	1.04e-09
Starch and sucrose metabolism	ath00500	74	4.99e-09
Alanine, aspartate and glutamate metabolism	ath00250	29	4.83e-06
Galactose metabolism	ath00052	37	7.14e-06
MAPK signaling pathway - plant	ath04016	67	7.39e-06
Cyanoamino acid metabolism	ath00460	27	3.88e-05
Cysteine and methionine metabolism	ath00270	47	5.44e-05
Carotenoid biosynthesis	ath00906	22	5.46e-05
Sesquiterpenoid and triterpenoid biosynthesis	ath00909	17	7.87e-05
Arginine and proline metabolism	ath00330	27	0.000233816
Vitamin B6 metabolism	ath00750	11	0.000417734
Nitrogen metabolism	ath00910	18	0.000960263
alpha-Linolenic acid metabolism	ath00592	26	0.00113914
Phenylpropanoid biosynthesis	ath00940	57	0.00221334
Glutathione metabolism	ath00480	34	0.00324188
Monoterpenoid biosynthesis	ath00902	10	0.00397481
Amino sugar and nucleotide sugar metabolism	ath00520	48	0.00474731
Brassinosteroid biosynthesis	ath00905	9	0.00596965
Flavone and flavonol biosynthesis	ath00944	9	0.00596965
Fatty acid degradation	ath00071	22	0.0109555
Glycerolipid metabolism	ath00561	27	0.0122805
Flavonoid biosynthesis	ath00941	16	0.0134987
Tyrosine metabolism	ath00350	17	0.0142535
Sulfur metabolism	ath00920	15	0.0176401
2-Oxocarboxylic acid metabolism	ath01210	28	0.0188835
Linoleic acid metabolism	ath00591	8	0.0213976
ABC transporters	ath02010	10	0.026416
Glucosinolate biosynthesis	ath00966	14	0.0269882
Steroid biosynthesis	ath00100	14	0.0313765
Arginine biosynthesis	ath00220	14	0.0313765
Taurine and hypotaurine metabolism	ath00430	4	0.0336567
Circadian rhythm - plant	ath04712	18	0.0353319
Fatty acid elongation	ath00062	11	0.0377391
Limonene and pinene degradation	ath00903	5	0.0378893
Histidine metabolism	ath00340	8	0.0384214
One carbon pool by folate	ath00670	10	0.0385654
Base excision repair	ath03410	13	0.0438651
Cutin, suberine and wax biosynthesis	ath00073	12	0.0460195
Analysis of KEGG enrichment at the bud stage of XL17
Fatty acid degradation	ath00071	19	6.61e-07
Nitrogen metabolism	ath00910	14	2.35e-06
MAPK signaling pathway - plant	ath04016	35	2.77e-06
Arginine and proline metabolism	ath00330	17	1.16e-05
Alanine, aspartate and glutamate metabolism	ath00250	15	4.9e-05
Carotenoid biosynthesis	ath00906	12	0.000149186
Glycerolipid metabolism	ath00561	17	0.000342098
beta-Alanine metabolism	ath00410	13	0.000343274
Ascorbate and aldarate metabolism	ath00053	13	0.000627769
Vitamin B6 metabolism	ath00750	6	0.00186058
Cyanoamino acid metabolism	ath00460	12	0.00199968
Photosynthesis	ath00195	14	0.002283
alpha-Linolenic acid metabolism	ath00592	13	0.00247419
Phenylalanine metabolism	ath00360	9	0.00331648
Histidine metabolism	ath00340	6	0.00365849
Limonene and pinene degradation	ath00903	4	0.00566909
Photosynthesis - antenna proteins	ath00196	6	0.00913141
Biosynthesis of unsaturated fatty acids	ath01040	7	0.0091774
Glycerophospholipid metabolism	ath00564	17	0.0108686
Zeatin biosynthesis	ath00908	8	0.0129978
Selenocompound metabolism	ath00450	5	0.0140442
Sulfur metabolism	ath00920	8	0.0144886
Valine, leucine and isoleucine degradation	ath00280	9	0.0154006
Starch and sucrose metabolism	ath00500	23	0.015871
Fatty acid metabolism	ath01212	14	0.0195501
Lysine degradation	ath00310	7	0.0203881
Purine metabolism	ath00230	15	0.0266628
Sesquiterpenoid and triterpenoid biosynthesis	ath00909	6	0.0288207
Tyrosine metabolism	ath00350	8	0.0311614
Circadian rhythm - plant	ath04712	9	0.0318691
Propanoate metabolism	ath00640	8	0.0368097
Arginine biosynthesis	ath00220	7	0.0370629
Peroxisome	ath04146	14	0.0408869
Monobactam biosynthesis	ath00261	3	0.0440314
Pentose phosphate pathway	ath00030	9	0.0474547
